# Supplementary material for: Quantifying impacts of the COVID-19 pandemic through life-expectancy losses: a population-level study of 29 countries
Source: Int J Epidemiol. 2021 Sep 26;51(1):63–74. doi: 10.1093/ije/dyab207 (PMC8500096; doi:10.1093/ije/dyab207)
Supplement: dyab207_Supplementary_Data [file dyab207_supplementary_data.zip]

Archive with 4 entries (3 files):
- dyab207-suppl_data/
- dyab207-suppl_data/ije-2021-04-0547-File007.pdf
- dyab207-suppl_data/ije-2021-04-0547-File008.xlsx
- dyab207-suppl_data/ije-2021-04-0547-File009.xlsx
